# Supplementary material for: Prognostic prediction of glioblastoma by quantitative assessment of the methylation status of the entire MGMT promoter region
Source: BMC Cancer. 2014 Aug 30;14:641. doi: 10.1186/1471-2407-14-641 (PMC4161852; doi:10.1186/1471-2407-14-641)
Supplement: Supplementary file 2 — Additional file 2: Table S1: Table of regression coefficients of CpG sites based on PFS. (XLS 26 KB) [file 12885_2014_4817_MOESM2_ESM.xls]

## Sheet: Sheet1
Table S1. Regression coefficient of CpG site based on PFS.
	p-value	regression coefficient
CpG1	0.0525662	-0.0162471
CpG2	0.0558122	-0.0181592
CpG3	0.130143	-0.0159384
CpG4	0.0873286	-0.0193499
CpG5	0.0342364	-0.0181006
CpG6	0.0643959	-0.0144763
CpG7	0.0339372	-0.0309556
CpG8	0.0283618	-0.0176682
CpG9	0.0384768	-0.0241831
CpG10	0.0303838	-0.0244762
CpG11	0.0230915	-0.0264184
CpG12	0.363772	-0.011268
CpG13	0.713233	-0.00559631
CpG14	0.293102	-0.0106973
CpG15	0.599026	-0.00473346
CpG16	0.309219	-0.0112288
CpG17	0.101888	-0.0166067
CpG18	0.586713	-0.00648693
CpG19	0.422183	-0.00987138
CpG20	0.13557	-0.0167449
CpG21	0.15013	-0.0146063
CpG22	0.352183	-0.0084011
CpG23	0.128862	-0.0181025
CpG24	0.268117	-0.00958852
CpG25	0.263812	-0.0121161
CpG26	0.191331	-0.0146816
CpG27	0.0836255	-0.0299811
CpG28	0.108662	-0.0552577
CpG29	0.308967	-0.0203379
CpG30	0.165513	-0.0253214
CpG31	0.197908	-0.0182758
CpG32	0.440272	-0.012887
CpG33	0.358211	-0.00983497
CpG34	0.0800275	-0.030292
CpG35	0.0683137	-0.0430303
CpG36	0.129325	-0.0209932
CpG37	0.0728264	-0.0230798
CpG38	0.155277	-0.019694
CpG39	0.984421	-0.000602757
CpG40	0.0757832	-0.028873
CpG41	0.529935	-0.0191463
CpG42	0.765034	-0.0255152
CpG43	0.773031	-0.0314381
CpG44	0.97191	0.00187029
CpG45	0.561673	0.128823
CpG46	0.281601	-0.0710969
CpG47	0.046526	-0.0524839
CpG48	0.0809948	-0.0400312
CpG49	0.211667	-0.025455
CpG50	0.573756	-0.0084461
CpG51	0.734226	-0.00453577
CpG52	0.350831	-0.00797641
CpG53	0.326654	-0.00839347
CpG54	0.0378874	-0.0198663
CpG55	0.268938	-0.0119017
CpG56	0.0119001	-0.02798
CpG57	0.213251	-0.0126582
CpG58	0.073723	-0.014958
CpG59	0.0272924	-0.0175163
CpG60	0.0283727	-0.0195601
CpG61	0.0351119	-0.0170705
CpG62	0.0117486	-0.0183601
CpG63	0.00569125	-0.0244424
CpG64	0.00880606	-0.0260475
CpG65	0.0252348	-0.0168845
CpG66	0.0252397	-0.0176497
CpG67	0.0484453	-0.0228555
CpG68	0.0144292	-0.0190188
CpG69	0.0838354	-0.0163596
CpG70	0.125989	-0.0119014
CpG71	0.0817377	-0.0184711
CpG72	0.194155	-0.00961072
CpG73	0.28391	-0.0211952
CpG74	0.117928	-0.0204961
CpG75	0.127911	-0.0269845
CpG76	0.343248	-0.0102943
CpG77	0.01004	-0.0262303
